# Supplementary material for: A signal recognition particle-related joint model of LASSO regression, SVM-RFE and artificial neural network for the diagnosis of systemic sclerosis-associated pulmonary hypertension
Source: Front Genet. 2022 Nov 28;13:1078200. doi: 10.3389/fgene.2022.1078200 (PMC9742487; doi:10.3389/fgene.2022.1078200)
Supplement: Supplementary file 2 [file Table6.XLSX]

## Sheet: Sheet1
Supplementary Table S6. The SRPscore values of the samples in the training set.
id	Group	SRPscore
GSM827778	Control	-3.38664
GSM827779	Control	-2.12161
GSM827780	Control	-0.0610456
GSM827781	Control	-1.05578
GSM827782	Control	-4.0219
GSM827783	Control	-2.80749
GSM827784	Control	-1.24281
GSM827785	Control	-2.15989
GSM827786	Control	-2.15319
GSM827787	Control	0.996789
GSM827788	Control	-2.02158
GSM827789	Control	-0.780422
GSM827790	Control	2.18062
GSM827791	Control	-0.644134
GSM827792	Control	-2.44642
GSM827793	Control	-1.97409
GSM827794	Control	-1.89035
GSM827795	Control	0.0266678
GSM827796	Control	-0.695702
GSM489194	Control	1.84231
GSM489195	Control	-0.831005
GSM489196	Control	-1.60742
GSM489197	Control	-2.18884
GSM489198	Control	-1.88362
GSM489199	Control	-1.22109
GSM489200	Control	2.31293
GSM489201	Control	-3.85632
GSM489202	Control	-2.46853
GSM489203	Control	-2.73587
GSM489204	Control	-0.925333
GSM489205	Control	2.10876
GSM489206	Control	0.647583
GSM489207	Control	1.7678
GSM489208	Control	-2.15135
GSM489209	Control	0.724059
GSM489210	Control	1.28975
GSM489211	Control	0.900915
GSM489212	Control	0.451751
GSM489213	Control	-2.30044
GSM489214	Control	0.475857
GSM489215	Control	1.7347
GSM489216	Control	-0.552735
GSM489217	Control	-0.727955
GSM489218	Control	-2.81428
GSM489219	Treatment	-0.815259
GSM489220	Treatment	0.703794
GSM489221	Treatment	0.00410386
GSM489222	Treatment	-1.76653
GSM489223	Treatment	1.26067
GSM489224	Treatment	-0.243507
GSM489225	Treatment	-0.275401
GSM489226	Treatment	0.2061
GSM489227	Treatment	-1.46296
GSM489228	Treatment	0.652868
GSM489229	Treatment	2.35343
GSM489230	Treatment	0.37791
GSM489231	Treatment	4.37863
GSM489232	Treatment	3.55537
GSM489233	Treatment	1.20744
GSM489234	Treatment	1.22755
GSM489235	Treatment	0.794579
GSM827736	Treatment	-1.73596
GSM827737	Treatment	-0.072847
GSM827738	Treatment	1.32534
GSM827739	Treatment	-0.547051
GSM827740	Treatment	1.50606
GSM827741	Treatment	2.94135
GSM827742	Treatment	0.198602
GSM827743	Treatment	-0.816732
GSM827744	Treatment	-2.25047
GSM827745	Treatment	0.586549
GSM827746	Treatment	-0.261003
GSM827747	Treatment	0.772989
GSM827748	Treatment	1.82092
GSM827749	Treatment	-1.34324
GSM827750	Treatment	-0.254733
GSM827751	Treatment	-1.46035
GSM827752	Treatment	0.945014
GSM827753	Treatment	0.977213
GSM827754	Treatment	-0.781954
GSM827755	Treatment	1.01284
GSM827756	Treatment	-0.235871
GSM827757	Treatment	3.01783
GSM827758	Treatment	1.59233
GSM827759	Treatment	1.6017
GSM827760	Treatment	0.517823
GSM827761	Treatment	4.48164
GSM827762	Treatment	1.19537
GSM827763	Treatment	0.204404
GSM827764	Treatment	1.39599
GSM827765	Treatment	0.280833
GSM827766	Treatment	0.940708
GSM827767	Treatment	0.630142
GSM827768	Treatment	-0.720816
GSM827769	Treatment	-1.16103
GSM827770	Treatment	-2.23793
GSM827771	Treatment	-0.12121
GSM827772	Treatment	0.666712
GSM827773	Treatment	2.88808
GSM827774	Treatment	0.11999
GSM827775	Treatment	9.05236
GSM827776	Treatment	0.730232
GSM827777	Treatment	-1.2933
