# Supplementary material for: A signal recognition particle-related joint model of LASSO regression, SVM-RFE and artificial neural network for the diagnosis of systemic sclerosis-associated pulmonary hypertension
Source: Front Genet. 2022 Nov 28;13:1078200. doi: 10.3389/fgene.2022.1078200 (PMC9742487; doi:10.3389/fgene.2022.1078200)
Supplement: Supplementary file 4 [file Table4.XLSX]

## Sheet: Sheet1
Supplementary Table S4. The GO annotation results of 30 DE-SRPGs.
Category	ID	Term	Count	p value	p adjust	q value	Genes
BP	GO:0045047	protein targeting to ER	29	1.53749e-64	4.3511e-62	3.26919e-62	RPL10/RPL10A/RPL13A/RPL15/RPL19/RPL21/RPL22/RPL23/RPL23A/RPL32/RPL35A/RPL36/RPL4/RPL9/RPS12/RPS14/RPS15/RPS15A/RPS18/RPS23/RPS25/RPS3/RPS4X/RPS5/RPS6/RPS7/RPSA/SRP9/SRPRB
BP	GO:0072599	establishment of protein localization to endoplasmic reticulum	29	4.52974e-64	6.40958e-62	4.81583e-62	RPL10/RPL10A/RPL13A/RPL15/RPL19/RPL21/RPL22/RPL23/RPL23A/RPL32/RPL35A/RPL36/RPL4/RPL9/RPS12/RPS14/RPS15/RPS15A/RPS18/RPS23/RPS25/RPS3/RPS4X/RPS5/RPS6/RPS7/RPSA/SRP9/SRPRB
BP	GO:0006614	SRP-dependent cotranslational protein targeting to membrane	28	6.30048e-63	5.94345e-61	4.4656e-61	RPL10/RPL10A/RPL13A/RPL15/RPL19/RPL21/RPL22/RPL23/RPL23A/RPL32/RPL35A/RPL36/RPL4/RPL9/RPS12/RPS14/RPS15/RPS15A/RPS18/RPS23/RPS25/RPS3/RPS4X/RPS5/RPS6/RPS7/RPSA/SRP9
BP	GO:0006613	cotranslational protein targeting to membrane	28	2.8247e-62	1.99847e-60	1.50155e-60	RPL10/RPL10A/RPL13A/RPL15/RPL19/RPL21/RPL22/RPL23/RPL23A/RPL32/RPL35A/RPL36/RPL4/RPL9/RPS12/RPS14/RPS15/RPS15A/RPS18/RPS23/RPS25/RPS3/RPS4X/RPS5/RPS6/RPS7/RPSA/SRP9
BP	GO:0070972	protein localization to endoplasmic reticulum	29	3.34926e-61	1.89568e-59	1.42432e-59	RPL10/RPL10A/RPL13A/RPL15/RPL19/RPL21/RPL22/RPL23/RPL23A/RPL32/RPL35A/RPL36/RPL4/RPL9/RPS12/RPS14/RPS15/RPS15A/RPS18/RPS23/RPS25/RPS3/RPS4X/RPS5/RPS6/RPS7/RPSA/SRP9/SRPRB
BP	GO:0000184	nuclear-transcribed mRNA catabolic process, nonsense-mediated decay	27	8.54417e-58	4.03e-56	3.02793e-56	RPL10/RPL10A/RPL13A/RPL15/RPL19/RPL21/RPL22/RPL23/RPL23A/RPL32/RPL35A/RPL36/RPL4/RPL9/RPS12/RPS14/RPS15/RPS15A/RPS18/RPS23/RPS25/RPS3/RPS4X/RPS5/RPS6/RPS7/RPSA
BP	GO:0006612	protein targeting to membrane	28	1.54257e-53	6.2364e-52	4.68571e-52	RPL10/RPL10A/RPL13A/RPL15/RPL19/RPL21/RPL22/RPL23/RPL23A/RPL32/RPL35A/RPL36/RPL4/RPL9/RPS12/RPS14/RPS15/RPS15A/RPS18/RPS23/RPS25/RPS3/RPS4X/RPS5/RPS6/RPS7/RPSA/SRP9
BP	GO:0019083	viral transcription	27	1.46576e-52	5.18512e-51	3.89583e-51	RPL10/RPL10A/RPL13A/RPL15/RPL19/RPL21/RPL22/RPL23/RPL23A/RPL32/RPL35A/RPL36/RPL4/RPL9/RPS12/RPS14/RPS15/RPS15A/RPS18/RPS23/RPS25/RPS3/RPS4X/RPS5/RPS6/RPS7/RPSA
BP	GO:0006413	translational initiation	27	1.11169e-51	3.49564e-50	2.62645e-50	RPL10/RPL10A/RPL13A/RPL15/RPL19/RPL21/RPL22/RPL23/RPL23A/RPL32/RPL35A/RPL36/RPL4/RPL9/RPS12/RPS14/RPS15/RPS15A/RPS18/RPS23/RPS25/RPS3/RPS4X/RPS5/RPS6/RPS7/RPSA
BP	GO:0019080	viral gene expression	27	2.33084e-51	6.59629e-50	4.95611e-50	RPL10/RPL10A/RPL13A/RPL15/RPL19/RPL21/RPL22/RPL23/RPL23A/RPL32/RPL35A/RPL36/RPL4/RPL9/RPS12/RPS14/RPS15/RPS15A/RPS18/RPS23/RPS25/RPS3/RPS4X/RPS5/RPS6/RPS7/RPSA
BP	GO:0000956	nuclear-transcribed mRNA catabolic process	27	9.6645e-51	2.48641e-49	1.86816e-49	RPL10/RPL10A/RPL13A/RPL15/RPL19/RPL21/RPL22/RPL23/RPL23A/RPL32/RPL35A/RPL36/RPL4/RPL9/RPS12/RPS14/RPS15/RPS15A/RPS18/RPS23/RPS25/RPS3/RPS4X/RPS5/RPS6/RPS7/RPSA
BP	GO:0006605	protein targeting	29	5.82287e-47	1.37323e-45	1.03177e-45	RPL10/RPL10A/RPL13A/RPL15/RPL19/RPL21/RPL22/RPL23/RPL23A/RPL32/RPL35A/RPL36/RPL4/RPL9/RPS12/RPS14/RPS15/RPS15A/RPS18/RPS23/RPS25/RPS3/RPS4X/RPS5/RPS6/RPS7/RPSA/SRP9/SRPRB
BP	GO:0090150	establishment of protein localization to membrane	28	6.4857e-47	1.41189e-45	1.06082e-45	RPL10/RPL10A/RPL13A/RPL15/RPL19/RPL21/RPL22/RPL23/RPL23A/RPL32/RPL35A/RPL36/RPL4/RPL9/RPS12/RPS14/RPS15/RPS15A/RPS18/RPS23/RPS25/RPS3/RPS4X/RPS5/RPS6/RPS7/RPSA/SRP9
BP	GO:0006402	mRNA catabolic process	27	1.71686e-43	3.47052e-42	2.60757e-42	RPL10/RPL10A/RPL13A/RPL15/RPL19/RPL21/RPL22/RPL23/RPL23A/RPL32/RPL35A/RPL36/RPL4/RPL9/RPS12/RPS14/RPS15/RPS15A/RPS18/RPS23/RPS25/RPS3/RPS4X/RPS5/RPS6/RPS7/RPSA
BP	GO:0006401	RNA catabolic process	27	2.70616e-42	5.10563e-41	3.8361e-41	RPL10/RPL10A/RPL13A/RPL15/RPL19/RPL21/RPL22/RPL23/RPL23A/RPL32/RPL35A/RPL36/RPL4/RPL9/RPS12/RPS14/RPS15/RPS15A/RPS18/RPS23/RPS25/RPS3/RPS4X/RPS5/RPS6/RPS7/RPSA
BP	GO:0002181	cytoplasmic translation	11	3.33088e-18	5.89149e-17	4.42656e-17	RPL10A/RPL13A/RPL15/RPL19/RPL22/RPL32/RPL35A/RPL36/RPL9/RPS23/RPSA
BP	GO:0042254	ribosome biogenesis	12	1.85712e-14	3.09156e-13	2.32284e-13	RPL10/RPL10A/RPL10L/RPL23A/RPL35A/RPS14/RPS15/RPS25/RPS5/RPS6/RPS7/RPSA
BP	GO:0022613	ribonucleoprotein complex biogenesis	13	1.06972e-13	1.68183e-12	1.26364e-12	RPL10/RPL10A/RPL10L/RPL13A/RPL23A/RPL35A/RPS14/RPS15/RPS25/RPS5/RPS6/RPS7/RPSA
BP	GO:0042255	ribosome assembly	7	7.06837e-12	1.05281e-10	7.91031e-11	RPL10/RPL10L/RPL23A/RPS14/RPS15/RPS5/RPSA
BP	GO:0042274	ribosomal small subunit biogenesis	7	2.23197e-11	3.15824e-10	2.37294e-10	RPS14/RPS15/RPS25/RPS5/RPS6/RPS7/RPSA
BP	GO:0022618	ribonucleoprotein complex assembly	8	1.63187e-09	2.19914e-08	1.65232e-08	RPL10/RPL10L/RPL13A/RPL23A/RPS14/RPS15/RPS5/RPSA
BP	GO:0071826	ribonucleoprotein complex subunit organization	8	2.08018e-09	2.67586e-08	2.01051e-08	RPL10/RPL10L/RPL13A/RPL23A/RPS14/RPS15/RPS5/RPSA
BP	GO:0000028	ribosomal small subunit assembly	4	3.05313e-08	3.75667e-07	2.82257e-07	RPS14/RPS15/RPS5/RPSA
BP	GO:0006364	rRNA processing	7	5.52619e-08	6.51629e-07	4.89601e-07	RPL10A/RPL35A/RPS14/RPS15/RPS25/RPS6/RPS7
BP	GO:0016072	rRNA metabolic process	7	7.41248e-08	8.39093e-07	6.30451e-07	RPL10A/RPL35A/RPS14/RPS15/RPS25/RPS6/RPS7
BP	GO:0042273	ribosomal large subunit biogenesis	5	9.31091e-08	1.01346e-06	7.61459e-07	RPL10/RPL10A/RPL10L/RPL23A/RPL35A
BP	GO:0034470	ncRNA processing	7	2.44492e-06	2.56264e-05	1.92543e-05	RPL10A/RPL35A/RPS14/RPS15/RPS25/RPS6/RPS7
BP	GO:0006417	regulation of translation	7	3.64913e-06	3.68822e-05	2.77114e-05	RPL10/RPL13A/RPL22/RPS14/RPS3/RPS4X/SRP9
BP	GO:0034660	ncRNA metabolic process	7	9.52107e-06	9.22186e-05	6.92883e-05	RPL10A/RPL35A/RPS14/RPS15/RPS25/RPS6/RPS7
BP	GO:0034248	regulation of cellular amide metabolic process	7	9.77582e-06	9.22186e-05	6.92883e-05	RPL10/RPL13A/RPL22/RPS14/RPS3/RPS4X/SRP9
BP	GO:0000027	ribosomal large subunit assembly	3	1.15789e-05	0.000105704	7.94205e-05	RPL10/RPL10L/RPL23A
BP	GO:0031397	negative regulation of protein ubiquitination	3	0.000264621	0.00234024	0.00175834	RPL23/RPS3/RPS7
BP	GO:0051444	negative regulation of ubiquitin-protein transferase activity	2	0.000289421	0.00248201	0.00186485	RPL23/RPS7
BP	GO:1903321	negative regulation of protein modification by small protein conjugation or removal	3	0.000401329	0.00334048	0.00250986	RPL23/RPS3/RPS7
BP	GO:1901798	positive regulation of signal transduction by p53 class mediator	2	0.00055384	0.00447819	0.00336468	RPL23/RPS7
BP	GO:1904666	regulation of ubiquitin protein ligase activity	2	0.000605988	0.00476374	0.00357923	RPL23/RPS7
BP	GO:2000059	negative regulation of ubiquitin-dependent protein catabolic process	2	0.00274537	0.0209984	0.0157771	RPL23/RPS7
BP	GO:0051438	regulation of ubiquitin-protein transferase activity	2	0.00320427	0.0238634	0.0179297	RPL23/RPS7
BP	GO:2001244	positive regulation of intrinsic apoptotic signaling pathway	2	0.0040875	0.0289514	0.0217526	RPS3/RPS7
BP	GO:0031396	regulation of protein ubiquitination	3	0.0041377	0.0289514	0.0217526	RPL23/RPS3/RPS7
BP	GO:0017148	negative regulation of translation	3	0.00419437	0.0289514	0.0217526	RPL13A/RPS3/SRP9
BP	GO:1903051	negative regulation of proteolysis involved in cellular protein catabolic process	2	0.00477978	0.0322066	0.0241984	RPL23/RPS7
BP	GO:0034249	negative regulation of cellular amide metabolic process	3	0.00597727	0.0393387	0.0295571	RPL13A/RPS3/SRP9
BP	GO:1903320	regulation of protein modification by small protein conjugation or removal	3	0.0061913	0.0398213	0.0299197	RPL23/RPS3/RPS7
BP	GO:1903363	negative regulation of cellular protein catabolic process	2	0.0066449	0.0417891	0.0313981	RPL23/RPS7
BP	GO:0030218	erythrocyte differentiation	2	0.0143409	0.0882278	0.0662898	RPS14/RPS6
BP	GO:0034101	erythrocyte homeostasis	2	0.0157901	0.0894019	0.0671719	RPS14/RPS6
BP	GO:0042177	negative regulation of protein catabolic process	2	0.0157901	0.0894019	0.0671719	RPL23/RPS7
BP	GO:0032070	regulation of deoxyribonuclease activity	1	0.0157954	0.0894019	0.0671719	RPS3
BP	GO:1990403	embryonic brain development	1	0.0157954	0.0894019	0.0671719	RPL10
BP	GO:0045471	response to ethanol	2	0.017044	0.0927043	0.0696532	RPL15/RPS4X
BP	GO:2001235	positive regulation of apoptotic signaling pathway	2	0.017044	0.0927043	0.0696532	RPS3/RPS7
BP	GO:0001731	formation of translation preinitiation complex	1	0.0173616	0.0927043	0.0696532	RPL13A
BP	GO:0071236	cellular response to antibiotic	1	0.0204868	0.107366	0.0806692	RPL23
BP	GO:0000054	ribosomal subunit export from nucleus	1	0.0220458	0.108219	0.0813103	RPS15
BP	GO:0033750	ribosome localization	1	0.0220458	0.108219	0.0813103	RPS15
BP	GO:0050862	positive regulation of T cell receptor signaling pathway	1	0.0220458	0.108219	0.0813103	RPS3
BP	GO:0002262	myeloid cell homeostasis	2	0.0221792	0.108219	0.0813103	RPS14/RPS6
BP	GO:0071428	rRNA-containing ribonucleoprotein complex export from nucleus	1	0.0236024	0.113211	0.0850611	RPS15
BP	GO:2001242	regulation of intrinsic apoptotic signaling pathway	2	0.0266297	0.124976	0.0939007	RPS3/RPS7
BP	GO:2000058	regulation of ubiquitin-dependent protein catabolic process	2	0.0269384	0.124976	0.0939007	RPL23/RPS7
BP	GO:0045947	negative regulation of translational initiation	1	0.0298048	0.136045	0.102217	RPL13A
BP	GO:0006448	regulation of translational elongation	1	0.0313495	0.136491	0.102552	SRP9
BP	GO:0006450	regulation of translational fidelity	1	0.0313495	0.136491	0.102552	RPS5
BP	GO:0032986	protein-DNA complex disassembly	1	0.0313495	0.136491	0.102552	RPL23
BP	GO:1901796	regulation of signal transduction by p53 class mediator	2	0.0320724	0.137522	0.103327	RPL23/RPS7
BP	GO:2000765	regulation of cytoplasmic translation	1	0.0328917	0.138931	0.104385	RPL13A
BP	GO:0032069	regulation of nuclease activity	1	0.0344316	0.143296	0.107665	RPS3
BP	GO:0034063	stress granule assembly	1	0.0359692	0.14337	0.107721	RPS23
BP	GO:0050857	positive regulation of antigen receptor-mediated signaling pathway	1	0.0359692	0.14337	0.107721	RPS3
BP	GO:0071157	negative regulation of cell cycle arrest	1	0.0359692	0.14337	0.107721	RPL23
BP	GO:0050821	protein stabilization	2	0.0368559	0.144864	0.108844	RPL23/RPS7
BP	GO:0042098	T cell proliferation	2	0.0382706	0.148238	0.111379	RPS3/RPS6
BP	GO:0042110	T cell activation	3	0.038762	0.148238	0.111379	RPL22/RPS3/RPS6
BP	GO:0042104	positive regulation of activated T cell proliferation	1	0.0405676	0.153075	0.115013	RPS3
BP	GO:0000470	maturation of LSU-rRNA	1	0.0436214	0.160323	0.120458	RPL10A
BP	GO:1902253	regulation of intrinsic apoptotic signaling pathway by p53 class mediator	1	0.0436214	0.160323	0.120458	RPS7
BP	GO:0031116	positive regulation of microtubule polymerization	1	0.0451448	0.163529	0.122867	RPS3
BP	GO:1903050	regulation of proteolysis involved in cellular protein catabolic process	2	0.0456494	0.163529	0.122867	RPL23/RPS7
BP	GO:0032743	positive regulation of interleukin-2 production	1	0.0466658	0.16508	0.124033	RPS3
BP	GO:0048821	erythrocyte development	1	0.0497008	0.173646	0.130469	RPS6
CC	GO:0022626	cytosolic ribosome	28	4.43711e-63	1.86358e-61	9.34127e-62	RPL10/RPL10A/RPL10L/RPL13A/RPL15/RPL19/RPL21/RPL22/RPL23/RPL23A/RPL32/RPL35A/RPL36/RPL4/RPL9/RPS12/RPS14/RPS15/RPS15A/RPS18/RPS23/RPS25/RPS3/RPS4X/RPS5/RPS6/RPS7/RPSA
CC	GO:0044391	ribosomal subunit	28	1.56236e-55	3.28095e-54	1.64459e-54	RPL10/RPL10A/RPL10L/RPL13A/RPL15/RPL19/RPL21/RPL22/RPL23/RPL23A/RPL32/RPL35A/RPL36/RPL4/RPL9/RPS12/RPS14/RPS15/RPS15A/RPS18/RPS23/RPS25/RPS3/RPS4X/RPS5/RPS6/RPS7/RPSA
CC	GO:0005840	ribosome	28	3.96774e-52	5.55483e-51	2.78438e-51	RPL10/RPL10A/RPL10L/RPL13A/RPL15/RPL19/RPL21/RPL22/RPL23/RPL23A/RPL32/RPL35A/RPL36/RPL4/RPL9/RPS12/RPS14/RPS15/RPS15A/RPS18/RPS23/RPS25/RPS3/RPS4X/RPS5/RPS6/RPS7/RPSA
CC	GO:0022625	cytosolic large ribosomal subunit	15	1.91733e-31	2.0132e-30	1.00912e-30	RPL10/RPL10A/RPL10L/RPL13A/RPL15/RPL19/RPL21/RPL22/RPL23/RPL23A/RPL32/RPL35A/RPL36/RPL4/RPL9
CC	GO:0022627	cytosolic small ribosomal subunit	13	1.24189e-27	1.04319e-26	5.22901e-27	RPS12/RPS14/RPS15/RPS15A/RPS18/RPS23/RPS25/RPS3/RPS4X/RPS5/RPS6/RPS7/RPSA
CC	GO:0015934	large ribosomal subunit	15	1.99776e-26	1.39843e-25	7.00968e-26	RPL10/RPL10A/RPL10L/RPL13A/RPL15/RPL19/RPL21/RPL22/RPL23/RPL23A/RPL32/RPL35A/RPL36/RPL4/RPL9
CC	GO:0015935	small ribosomal subunit	13	1.24848e-24	7.49086e-24	3.75482e-24	RPS12/RPS14/RPS15/RPS15A/RPS18/RPS23/RPS25/RPS3/RPS4X/RPS5/RPS6/RPS7/RPSA
CC	GO:0005925	focal adhesion	14	3.422e-16	1.79655e-15	9.00526e-16	RPL10A/RPL13A/RPL19/RPL22/RPL23/RPL4/RPL9/RPS14/RPS15/RPS18/RPS3/RPS4X/RPS5/RPS7
CC	GO:0030055	cell-substrate junction	14	4.31493e-16	2.01364e-15	1.00934e-15	RPL10A/RPL13A/RPL19/RPL22/RPL23/RPL4/RPL9/RPS14/RPS15/RPS18/RPS3/RPS4X/RPS5/RPS7
CC	GO:0005844	polysome	9	5.88316e-16	2.47093e-15	1.23856e-15	RPL10A/RPL10L/RPL19/RPL32/RPL36/RPS23/RPS3/RPS4X/RPS6
CC	GO:0042788	polysomal ribosome	5	1.18119e-09	4.50999e-09	2.26064e-09	RPL10A/RPL19/RPL32/RPL36/RPS23
CC	GO:0005791	rough endoplasmic reticulum	4	5.10639e-06	1.78724e-05	8.95857e-06	RPL4/RPS23/SRP9/SRPRB
CC	GO:0014069	postsynaptic density	5	0.000105266	0.000340091	0.000170472	RPL23/RPS14/RPS18/RPS25/RPS3
CC	GO:0032279	asymmetric synapse	5	0.000113396	0.000340187	0.00017052	RPL23/RPS14/RPS18/RPS25/RPS3
CC	GO:0099572	postsynaptic specialization	5	0.000140708	0.000393982	0.000197485	RPL23/RPS14/RPS18/RPS25/RPS3
CC	GO:0098984	neuron to neuron synapse	5	0.000159361	0.000418323	0.000209686	RPL23/RPS14/RPS18/RPS25/RPS3
CC	GO:0030867	rough endoplasmic reticulum membrane	2	0.000725273	0.00179185	0.000898171	SRP9/SRPRB
CC	GO:0140534	endoplasmic reticulum protein-containing complex	2	0.01622	0.0378466	0.0189707	SRP9/SRPRB
CC	GO:0005786	signal recognition particle, endoplasmic reticulum targeting	1	0.024318	0.0510678	0.0255979	SRP9
CC	GO:0048500	signal recognition particle	1	0.024318	0.0510678	0.0255979	SRP9
CC	GO:0005790	smooth endoplasmic reticulum	1	0.0451265	0.0902529	0.0452396	RPL10
CC	GO:0036464	cytoplasmic ribonucleoprotein granule	2	0.049964	0.0953858	0.0478124	RPS4X/RPS6
MF	GO:0003735	structural constituent of ribosome	28	2.83479e-55	1.47409e-53	1.1936e-53	RPL10/RPL10A/RPL10L/RPL13A/RPL15/RPL19/RPL21/RPL22/RPL23/RPL23A/RPL32/RPL35A/RPL36/RPL4/RPL9/RPS12/RPS14/RPS15/RPS15A/RPS18/RPS23/RPS25/RPS3/RPS4X/RPS5/RPS6/RPS7/RPSA
MF	GO:0019843	rRNA binding	8	7.70851e-14	2.00421e-12	1.62285e-12	RPL23/RPL23A/RPL9/RPS14/RPS18/RPS3/RPS4X/RPS5
MF	GO:0055106	ubiquitin-protein transferase regulator activity	2	0.000389497	0.00675129	0.00546663	RPL23/RPS7
MF	GO:0048027	mRNA 5'-UTR binding	2	0.00082066	0.0106686	0.00863853	RPS14/RPS7
MF	GO:0045182	translation regulator activity	3	0.00145913	0.015175	0.0122874	RPL10/RPL22/RPS14
MF	GO:0032356	oxidized DNA binding	1	0.0162444	0.131121	0.106171	RPS3
MF	GO:0003906	DNA-(apurinic or apyrimidinic site) endonuclease activity	1	0.0194625	0.131121	0.106171	RPS3
MF	GO:0043021	ribonucleoprotein complex binding	2	0.0201724	0.131121	0.106171	RPSA/SRP9
MF	GO:0008266	poly(U) RNA binding	1	0.0401337	0.200447	0.162305	RPS7
MF	GO:0001223	transcription coactivator binding	1	0.0417062	0.200447	0.162305	RPL23
MF	GO:0008187	poly-pyrimidine tract binding	1	0.0448438	0.200447	0.162305	RPS7
MF	GO:0043236	laminin binding	1	0.0464088	0.200447	0.162305	RPSA
