# Supplementary material for: A signal recognition particle-related joint model of LASSO regression, SVM-RFE and artificial neural network for the diagnosis of systemic sclerosis-associated pulmonary hypertension
Source: Front Genet. 2022 Nov 28;13:1078200. doi: 10.3389/fgene.2022.1078200 (PMC9742487; doi:10.3389/fgene.2022.1078200)
Supplement: Supplementary file 6 [file Table1.XLSX]

## Sheet: Sheet1
Supplementary Table S1. The metagenes of 14 SSc-PH-related pathways.
Complement activation	A2M	C1QA	C1QB	C1QBP	C1QC	C1R	C1RL	C1S	C2	C3	C4A	C4B	C4BPA	C4BPB	C5	C6	C7	C8A	C8B	C8G	C9	CD46	CD55	CD59	CD5L	CFB	CFD	CFH	CFHR1	CFHR2	CFHR3	CFHR4	CFHR5	CFI	CFP	CLU	COLEC10	COLEC11	CR1	CR1L	CR2	CSMD3	FCN1	FCN2	FCN3	IGHA1	IGHA2	IGHD	IGHE
Complement and coagulation cascades	A2M	BDKRB1	BDKRB2	C1QA	C1QB	C1QC	C1R	C1S	C2	C3	C3AR1	C4A	C4B	C4BPA	C4BPB	C5	C5AR1	C6	C7	C8A	C8B	C8G	C9	CD46	CD55	CD59	CFB	CFD	CFH	CFI	CPB2	CR1	CR2	F10	F11	F12	F13A1	F13B	F2	F2R	F3	F5	F7	F8	F9	FGA	FGB	FGG	KLKB1
Complement system	ADIPOQ	ADM	ALB	APCS	APOA1	ARRB2	C1QBP	C1S	C2	C3	C3AR1	C4A	C4BPA	C5	C5AR1	C5AR2	C6	C7	C8A	C9	CALR	CD19	CD40	CD46	CD55	CD59	CD93	CFB	CFD	CFH	CFHR2	CFHR4	CFI	CFP	CLEC4M	CPN1	CR1	CR2	CRP	CSNK1A1	DCN	ELANE	F10	F11	F12	F13A1	FCER2	FCGR3A	FCN1
Endothelin	ADCY10	ADRA1A	ADRB1	ATP2A2	CAD	CALCA	CALCRL	CALM1	CNN1	ECE1	EDN1	EDNRA	EDNRB	GNA15	GNAI1	GNAS	GNB5	GNG13	GUCY1B2	MAP2K1	MAPK1	MT-CO2	MYL1	MYLK	NOS3	NPY	NPY1R	PLCB1	PRKCA	PTGIR	RAF1	RAMP1	RIIAD1
Immunoglobulin	AICDA	APLF	ATAD5	B2M	BATF	BCL6	BTK	C17orf99	CCR6	CD22	CD28	CD40	CD40LG	CD86	CGAS	CLCF1	CR1	CTNNBL1	CYREN	DNAJB9	EPHB2	ERCC1	EXO1	EXOSC3	EXOSC6	FCGR2B	FCRL3	FOXP3	GAPT	GPI	HLA-DMA	HLA-DMB	HLA-DOA	HLA-DOB	HLA-DPA1	HLA-DPB1	HLA-DQA1	HLA-DQA2	HLA-DQB1	HLA-DQB2	HLA-DRA	HLA-DRB1	HLA-DRB3	HLA-DRB4	HLA-DRB5	HLA-E	HMCES	HPX	HSPD1
Interleukin-1	ACP5	AGER	AIM2	ANXA1	APOA1	APP	AQP4	ARG2	ARRB2	AZU1	CARD16	CARD17	CARD18	CARD8	CASP1	CASP8	CCL19	CCL3	CCR7	CD33	CD36	CEACAM1	CLEC7A	CPTP	CX3CL1	CX3CR1	EGR1	ERRFI1	F2R	F2RL1	FFAR1	FFAR4	FOXP1	FZD5	GAS6	GBP5	GHRL	GHSR	GIT1	GSDMD	GSTP1	HAVCR2	HDAC2	HK1	HMGB1	HSPB1	IFI16	IFNG	IGF1
Interleukin-5	CRLF2	EPX	FOXP3	GATA3	IFNA2	IFNL1	IL17RA	IL1RAP	IL1RL1	IL33	IL5RA	IL9	LEF1	LGALS9	LILRB4	PDE4D	PRKCZ	RARA	SCGB1A1	TNFRSF21	TSLP
Interleukin-6	CBL	IL6	IL6R	IL6ST	JAK1	JAK2	PTPN11	SOCS3	STAT1	STAT3	TYK2
Interleukin-8	ADIPOQ	AFAP1L2	ANXA1	ANXA4	APOA2	ARRB1	BCL10	BCL3	BPI	C5AR2	CACTIN	CD14	CD2	CD244	CD33	CD58	CD74	CHI3L1	CLEC7A	CRP	DDIT3	DDX58	DEFA5	ELANE	F2R	F2RL1	F3	FADD	FCN1	FFAR2	GDF2	HMGB1	HSPA1A	HSPA1B	HYAL2	IL10	IL17D	IL17F	IL1B	IL6	KLF4	LAMTOR5	LBP	LEP	LGALS9	LILRA2	LRRC19	MAP2K5	MAPKBP1
Interleukin-12	AIP	ANXA2	ARF1	BOLA2	BOLA2B	CA1	CAPZA1	CDC42	CFL1	CNN2	GSTA2	GSTO1	HNRNPA2B1	HNRNPDL	HNRNPF	HSPA9	IFNG	IL10	IL12A	IL12B	IL12RB1	IL12RB2	JAK1	JAK2	LCP1	LMNB1	MIF	MSN	MTAP	P4HB	PAK2	PDCD4	PITPNA	PPIA	PSME2	RALA	RAP1B	RPLP0	SERPINB2	SNRPA1	SOD1	SOD2	STAT4	TALDO1	TCP1	TYK2	VAMP7
Osteopontin	CHUK	IKBKB	ITGAV	ITGB3	MAP2K1	MAP3K14	MAPK1	MAPK3	MMP9	NFKB1	PLAU	RELA	SPP1
TNF alpha	AKT1	APAF1	BAD	BAX	BCL2L1	BID	BIRC2	BIRC3	BTRC	CASP3	CASP7	CASP8	CASP9	CCL2	CDC37	CFLAR	CHUK	CREBBP	CSNK2A1	CUL1	CYBA	DIABLO	FADD	FBXW11	GLUL	GRB2	HRAS	HSP90AA1	IKBKB	IKBKG	IL6	JUN	KRAS	KSR1	KSR2	MADD	MAP2K3	MAP2K4	MAP2K6	MAP2K7	MAP3K1	MAP3K14	MAP3K3	MAP3K5	MAP3K7	MAP3K8	MAP4K2	MAPK1	MAPK3
Troponin	PVALEF	TNNC1	TNNC2	TNNI1	TNNI2	TNNI3	TNNT1	TNNT2	TNNT3
Vitamin D	CYP24A1	CYP27A1	CYP27B1	CYP2R1	DHCR7	GC	PTH	RXRA	RXRB	VDR
[truncated: 170 more columns]
