# Supplementary material for: A signal recognition particle-related joint model of LASSO regression, SVM-RFE and artificial neural network for the diagnosis of systemic sclerosis-associated pulmonary hypertension
Source: Front Genet. 2022 Nov 28;13:1078200. doi: 10.3389/fgene.2022.1078200 (PMC9742487; doi:10.3389/fgene.2022.1078200)
Supplement: Supplementary file 7 [file Table5.XLSX]

## Sheet: Sheet1
Supplementary Table S5. The KEGG enrichment analysis results of 30 DE-SRPGs.
ID	Term	Count	p value	p adjust	q value	Genes
hsa03010	Ribosome	28	3.70746e-47	4.8197e-46	3.90259e-46	RPL10/RPL10A/RPL10L/RPL13A/RPL15/RPL19/RPL21/RPL22/RPL23/RPL23A/RPL32/RPL35A/RPL36/RPL4/RPL9/RPS12/RPS14/RPS15/RPS15A/RPS18/RPS23/RPS25/RPS3/RPS4X/RPS5/RPS6/RPS7/RPSA
hsa05171	Coronavirus disease - COVID-19	28	3.98446e-42	2.5899e-41	2.09708e-41	RPL10/RPL10A/RPL10L/RPL13A/RPL15/RPL19/RPL21/RPL22/RPL23/RPL23A/RPL32/RPL35A/RPL36/RPL4/RPL9/RPS12/RPS14/RPS15/RPS15A/RPS18/RPS23/RPS25/RPS3/RPS4X/RPS5/RPS6/RPS7/RPSA
hsa03060	Protein export	2	0.00314808	0.0136417	0.0110459	SRP9/SRPRB
