# Supplementary material for: A signal recognition particle-related joint model of LASSO regression, SVM-RFE and artificial neural network for the diagnosis of systemic sclerosis-associated pulmonary hypertension
Source: Front Genet. 2022 Nov 28;13:1078200. doi: 10.3389/fgene.2022.1078200 (PMC9742487; doi:10.3389/fgene.2022.1078200)
Supplement: Supplementary file 8 [file Table7.XLSX]

## Sheet: Sheet1
Supplementary Table S7. The SRPscore values of the samples in the test set.
id	Group	SRPscore
GSM556413	Control	-2.48959
GSM556414	Control	-0.818029
GSM556415	Control	0.617162
GSM556416	Control	-2.22064
GSM556417	Control	-3.71856
GSM556418	Control	-0.59723
GSM556419	Control	-0.216349
GSM556420	Control	-1.9271
GSM556421	Control	-2.74312
GSM556422	Control	-1.3399
GSM556423	Treatment	1.88616
GSM556424	Treatment	0.0376728
GSM556425	Treatment	0.295815
GSM556426	Treatment	2.47341
GSM556427	Treatment	-2.45263
GSM556428	Treatment	0.821018
GSM556429	Treatment	3.39332
GSM556430	Treatment	1.05505
GSM556431	Treatment	3.79395
GSM556432	Treatment	4.14961
